# Supplementary material for: Influence of Liquid Crystallinity and Mechanical Deformation on the Molecular Relaxations of an Auxetic Liquid Crystal Elastomer
Source: Molecules. 2021 Dec 2;26(23):7313. doi: 10.3390/molecules26237313 (PMC8659252; doi:10.3390/molecules26237313)
Supplement: Supplementary file 1 [file molecules-26-07313-s001.zip]

Archive with 1 entries (1 files):
- molecules-1471271-supplementary.pdf
